# Supplementary material for: Dermal IRF4+ dendritic cells and monocytes license CD4+ T helper cells to distinct cytokine profiles
Source: Nat Commun. 2020 Nov 6;11:5637. doi: 10.1038/s41467-020-19463-9 (PMC7647995; doi:10.1038/s41467-020-19463-9)
Supplement: Supplementary file 3 — Source Data [file 41467_2020_19463_MOESM3_ESM.xlsx]

## Sheet: Fig 1b
	No. Ag+ cells
	Ms		Nb		Ca
	migDC	resDC	migDC	resDC	migDC	resDC
Exp1, F	20496	232.31	8940	177	9656	19.5092
	10036.8	116.768	8040	78.6	11760	53.56
	15552	190.656	10821.6	247.082	13320	99.2784
Exp2, F	6423.3	795.867	3875	10.645	16675	56.7985
	7797.1	671.61	4105.52	17.3331	9597.6	38.4425
	11584.3	679.38	7197.12	22.54	9766.4	181.53
Exp3, F	27650.4	578.789	15895.2	356.798	25628.4	508.334
	18848	1413.6	10441.2	298.727	28382.4	1820.88
	30600	1349.39	10956	686.4	46116	2562.84
	36108	781.116	27129.6	563.242	34704	2952
	45240	893.568	10508.4	170.402	22278	1516.8
Exp4, F			26532	386.76	26677	2492.6
			16384.2	204.744	24840	878.4
			15451.8	162.326	34638	897
			22277.7	640.032	18239	1988.6

## Sheet: Fig 1d
	migDC subsets (%)
	PBS				Ag+ (Ms)				Ag+ (Nb)				Ag+ (Ca)
	LC	DC1	CD11b-hi DC2	CD11b-low DC2	LC	DC1	CD11b-hi DC2	CD11b-low DC2	LC	DC1	CD11b-hi DC2	CD11b-low DC2	LC	DC1	CD11b-hi DC2	CD11b-low DC2
Exp1, F	20.4223	13.9459	33.4669	25.8721	0.7082	3.6119	35.9773	58.3569	0.2058	0.2743	56.3786	40.8093	0.3515	2.4019	54.4815	41.3005
	23.0512	16.9417	28.5868	27.2238	0.7045	2.7352	40.6133	54.6622	0.2327	0.7979	44.6476	53.1915	0.2967	2.4926	46.1128	50.2671
	14.6023	16.9341	32.5061	31.0631	0.8373	2.512	46.7703	47.6675	0.3745	0.5618	42.7591	55.4307	0.3873	3.938	45.7069	49.4513
	18.7268	17.8031	24.0786	34.909	0.127	2.9206	46.2857	49.0794	0	0.3843	48.8086	49.1161	0.7397	0.9415	62.273	34.9697
	21.771	15.5963	28.5538	27.8219
Exp2, F	16.7784	15.0451	29.5124	36.5842	0.241	0.8434	59.5181	39.1566	1.6265	0.0602	28.8554	69.3373	0.3859	0.1715	36.2272	63.4298
	19.5	15.6	23.3	40.1	3.0349	0.607	59.4841	37.0258	0.4255	0.2553	38.0426	61.0213	0.3298	0.3044	38.8635	60.8067
	23	17.6	15	42	0.8163	1.0884	49.3878	48.4354	0.6234	0.2934	27.3194	71.6905	0.3623	0.2717	48.1582	51.2379
					2.7027	2.3166	59.4595	33.9768
Exp3, F	25.5359	8.7605	25.3961	36.9991	0.5301	3.1182	32.8968	63.9383	0.7939	3.8425	44.7444	51.6037	1.0296	2.6901	34.1747	63.0355
	19.5592	10.2479	20.2755	47.438	1.6379	2.1644	35.449	61.4507	0.6396	3.8375	46.1249	50.0752	1.5123	2.4197	31.1153	65.7089
	25.2133	7.3448	23.5402	41.9441	1.2593	2.6903	31.3967	65.2547	0.7359	3.292	47.0953	49.9613	3.6156	4.2345	34.886	57.6222
					0.93	2.479	48.79	47.8	0.286	1.633	53.42	45.09	1.533	2.759	43.91	51.72
Exp4, F	24.89	24.05	23.83	23.57	1.318	3.276	53.39	41.38	0.911	2.187	53.12	43.6	1.53	2.236	56.96	39.28
	16.95	31.24	28.99	20.19	0.828	3.927	56.83	37.86	0.903	3.704	56.91	37.62	1.071	2.276	52.96	43.45
	19.39	32.42	23.55	22.36	0.467	4.907	52.45	42.13	0.436	1.712	50.4	47.5	1.42	2.659	55.79	39.74
					0.648	3.651	40.06	55.63	0.675	3.149	43.32	53.08	0.84	1.867	47.21	49.67
Exp5, F	22.88	15.64	28.34	23.56	2.611	12.75	52.23	31.34	2.068	1.379	60.77	33.26	1.433	3.725	63.61	30.66
	23.55	24.89	24.29	18.92	1.431	14.41	55.82	27.29	1.767	2.725	46.54	46.17	2.242	1.41	45.91	49.35
	28.5	28.9	22.8	15.4	1.774	15.72	37.58	43.35	1.753	1.801	48.98	45.62	3.694	3.526	52.1	39.59
					1.686	2.424	58.96	36.02	1.904	1.462	44.58	50.39	9.294	5.576	39.78	41.64

## Sheet: Fig 1e
	migDC2 subsets (%)
	PBS				Ag+ (Ms)				Ag+ (Nb)				Ag+ (Ca)
	CD301b- CD206-	CD301b+ CD206-	CD301b- CD206+	CD301b+ CD206+	CD301b- CD206-	CD301b+ CD206-	CD301b- CD206+	CD301b+ CD206+	CD301b- CD206-	CD301b+ CD206-	CD301b- CD206+	CD301b+ CD206+	CD301b- CD206-	CD301b+ CD206-	CD301b- CD206+	CD301b+ CD206+
Exp1	43.7	9.69	6.67	40.1	36.3	8.15	3.7	51.9	47.9	9.91	4.25	38	51.5	16.5	2.85	29.3
	41.6	8.06	6.3	44.2	37.9	11.9	5.1	45.1	56.1	7.39	3.98	32.8	41.8	15.6	3.42	39.3
	43	9.45	5.87	41.8	37.4	11.9	4.46	46.3	53.7	6.9	6.9	32.5	42.2	15.2	3.33	39.3
	42.4	8.36	6.56	42.7	30.6	8.91	5.32	55.2	52.3	7.98	8.72	31	39.6	17.5	3.12	39.8
	45.7	9.48	6.56	38.3									55.3	16.5	3.6	24.5
Exp2	36.1	8.63	8.24	47.1	37.5	9.29	5.43	47.7	56.6	6.91	7.56	28.9	44.7	12.2	4.31	38.8
	39.1	10.1	5.33	45.5	34.3	9.39	4.43	51.9	54.5	7.48	5.91	32.2	43.7	11.3	5.06	40
	34.6	8.83	6.67	50.1	39.9	9.91	6.39	43.8	58.6	5.05	5.95	30.4	45.5	13	4.16	37.4
	37.4	8.8	6.7	47.2	32	9.85	4.03	54.1	57.1	5.73	7.26	29.9	39.4	13.1	4.84	42.7
	37.3	9.47	6.9	46.3	34.8	12.7	6.15	46.4	63	7.34	3.89	25.7	46.4	11.5	4.55	37.5

## Sheet: Fig 1h
	% of migDC
Representative Exp	AF488+ e670+ CTO+	AF448+ e670+ CTO-	AF488- e670+ CTO+	AF488- e670+ CTO-	AF488+ e670- CTO+	AF488+ e670- CTO-	AF488- e670- CTO+
mouse 1	6.24	0.51	0.054	0.011	0.17	0.077	0.66
mouse 2	4.41	0.31	0.097	0.00136	0.22	0.076	0.72
mouse 3	6.09	0.55	0.02	0.00244	0.4	0.095	0.58
mouse 4	4.65	0.49	0.077	0.00771	0.19	0.1	0.42
mouse 5	6.1	1.24	0.83	0.059	0.043	0.022	0.35	Total Ag+ (% of migDC)
Average	5.498	0.62	0.2156	0.016302	0.2046	0.074	0.546	7.1745
Freq within total Ag+ migDC	76.6325	8.64172	3.00509	0.227221	2.85177	1.03143	7.61029

## Sheet: Fig 1i
	% of monocytes
Representative Exp	AF488+ e670+ CTO+	AF448+ e670+ CTO-	AF488- e670+ CTO+	AF488- e670+ CTO-	AF488+ e670- CTO+	AF488+ e670- CTO-	AF488- e670- CTO+
mouse 1	6.72	0.2	0.021	0.00437	0.89	0.087	3.05
mouse 2	4.94	0.21	0.012	0.00132	3.71	0.41	3.99
mouse 3	4.74	0.18	0.00883	0.00177	0.76	0.079	2.46
mouse 4	3.26	0.23	0.00476	0.00476	1.83	0.22	3.28
mouse 5	4.6	0.32	0.15	0.041	0.27	0.041	3.41	Total Ag+ (% of monocytes)
Average	4.852	0.228	0.039318	0.010644	1.492	0.1674	3.238	10.0274
Freq within total Ag+ monocytes	48.3893	2.27386	0.392121	0.106153	14.8798	1.66949	32.2928

## Sheet: Fig 2a
	CD40 MFI
	resDC			LC			migDC1			CD11b-hi migDC2						CD11b-low migDC2
	Ag-			Ag-			Ag-			Ag-			Ag+			Ag-			Ag+
	PBS	Ms	Nb	PBS	Ms	Nb	PBS	Ms	Nb	PBS	Ms	Nb	PBS	Ms	Nb	PBS	Ms	Nb	PBS	Ms	Nb
Representative Exp	1127	2107	2583	7529	6645	7663	6747	7714	8467	2922	2539	3195	n/a	13796	11455	1979	2461	3739	n/a	7269	9491
	1270	1906	1429	6213	6432	6253	6308	6160	6777	2793	2377	2168	n/a	10202	7697	2219	2323	2279	n/a	6067	7033
	1104	1538	1445	7003	6911	5774	6308	5964	6689	3227	2368	2428	n/a	9513	9095	2193	2244	2428	n/a	5246	7765
		1881	1591		7414	6733		6133	7397		2788	2461		10248	7869		2466	2471		5291	8486
		1968	1437		7579	7126		7697	7957		2728	2660		8524	9197		3182	2578		9427	8953

## Sheet: Fig 2b
	CD86 MFI
	resDC				LC				migDC1				CD11b-hi migDC2								CD11b-low migDC2
	Ag-				Ag-				Ag-				Ag-				Ag+				Ag-				Ag+
	PBS	Ms	Nb	Ca	PBS	Ms	Nb	Ca	PBS	Ms	Nb	Ca	PBS	Ms	Nb	Ca	PBS	Ms	Nb	Ca	PBS	Ms	Nb	Ca	PBS	Ms	Nb	Ca
Representative Exp	287.134	267.398	209	254.038	1585.78	1215.54	1235.97	1589.6	1443.83	1482.48	1382.85	2136.25	1076.92	1493.2	1597.28	3288.31	n/a	3851.18	4210.1	6282.01	885.731	1003.23	1493.2	3009.41	n/a	8288.87	6408.58	15556.9
	277.093	220.127	232.834	262.091	1299.47	1181.32	1382.85	1928.89	1247.81	1241.88	1725.53	2485.32	1118.53	1464.78	2005.32	3387.04	n/a	3200.39	4683.83	6753.28	797.369	963.85	1855.48	3288.31	n/a	6736.44	7594.34	16114.3
	290.345	221.617	245.126	234.404	1262.78	1475.37	1334.09	1464.78	1413	1471.83	1529.54	1873.56	1259.77	1464.78	1540.62	2979.95	n/a	3176.83	4199.68	5574	857.181	1066.78	1235.97	2900.46	n/a	5757.35	5464.12	13113.5
	280.817	240.783	252.908	262.091	1129.19	1305.7	1137.26	1616.65	1230.1	1382.85	1489.62	2205	1024.77	1500.4	1628.39	3280.21	n/a	3130.24	3803.86	6282.01	689.003	1102.73	1343.7	3785.1	n/a	6096.88	4996.25	15517.9
	322.345				1271.85				1518.54				1156.32				n/a				825.74				n/a
																		\

## Sheet: Fig 2c
	PDL2 MFI
	resDC				LC				migDC1				CD11b-hi migDC2								CD11b-low migDC2
	Ag-				Ag-				Ag-				Ag-				Ag+				Ag-				Ag+
	PBS	Ms	Nb	Ca	PBS	Ms	Nb	Ca	PBS	Ms	Nb	Ca	PBS	Ms	Nb	Ca	PBS	Ms	Nb	Ca	PBS	Ms	Nb	Ca	PBS	Ms	Nb	Ca
Representative Exp	-72.77	-109	-76.26	-59.94	124.9	224.3	142	261.9	160	930.4	175	1745	771.2	3549	1605	3342	n/a	9830	6227	13931	1419	3621	2657	4162	n/a	9972	8137	12377
	-70.73	-126.3	-101.6	-72.17	95.95	104.2	331.6	489.1	167.9	410.6	318.2	2192	1912	3037	2154	3289	n/a	7283	7852	14169	2214	4062	2892	4153	n/a	13285	9779	11995
	-75.49	-109.7	-111.1	-72.75	89.79	146.6	149.9	387.1	181.5	538.7	264	2201	1725	2467	2000	3187	n/a	4886	7057	13632	2292	3654	2912	3482	n/a	10433	9897	11794
	-78.21	-104.2	-76.26	-92.71	99.38	225.8	135.8	215.9	167.2	663.2	222.5	1085	2086	3573	743	3088	n/a	6127	4694	13764	2461	3999	2075	3529	n/a	9111	6860	12317
	-63.28			-86.82	87.06			227.3	80.93			854.6	339.5			2854	n/a			11569	1110			3319	n/a			9921
																		\

## Sheet: Fig 2d
	CCR7 MFI
	resDC				LC				migDC1				CD11b-hi migDC2								CD11b-low migDC2
	Ag-				Ag-				Ag-				Ag-				Ag+				Ag-				Ag+
	PBS	Ms	Nb	Ca	PBS	Ms	Nb	Ca	PBS	Ms	Nb	Ca	PBS	Ms	Nb	Ca	PBS	Ms	Nb	Ca	PBS	Ms	Nb	Ca	PBS	Ms	Nb	Ca
Representative Exp	33.37	53.93	55.21	59.07	3406	6200	5592	5774	3441	6186	4997	4801	585	1006	853	716.6	n/a	2017	1758	1618	389.4	1040	844	672.6	n/a	2466	2006	1867
	56.5	42.36	73.21	71.93	3504	6488	5737	6054	3975	6093	5688	5737	889.7	1030	952.3	806.7	n/a	1863	1636	1983	565.3	1016	914	803.2	n/a	1728	1815	1585
	52.64	48.79	56.5	65.5	3339	6987	4633	6588	4057	5370	4682	5701	777.2	942.6	751.6	739.9	n/a	1702	1784	1815	589.6	914	734.8	777.2	n/a	1310	1677	1751
	46.22	53.93	55.21	55.21	3046	5147	5774	6446	3483	5291	5093	5347	655	893.4	829.7	688.7	n/a	1501	1686	1552	545.8	893.4	871.2	721.5	n/a	1748	1895	1552
	52.64	78.36	59.07	68.07	2987	6294	5359	5427	3746	6080	4254	5136	674.2	1038	867.6	698.5	n/a	1702	1670	1518	542.8	1168	799.7	700.1	n/a	2452	1705	1535

## Sheet: Fig 2e
	2^-∆CT values
Population →	Ag- XCR1+ migDC1												Ag- CD11b-hi migDC2												Ag+ CD11b-hi migDC2												Ag- CD11b-low migDC2												Ag+ CD11b-low migDC2
Treatment →	PBS			Ms			Nb			Ca			PBS			Ms			Nb			Ca			PBS			Ms			Nb			Ca			PBS			Ms			Nb			Ca			PBS
Replicate →	1	2	3	1	2	3	1	2	3	1	2	3	1	2	3	1	2	3	1	2	3	1	2	3	1	2	3	1	2	3	1	2	3	1	2	3	1	2	3	1	2	3	1	2	3	1	2	3	1
Gene ↓
il12a	1.00995e-05	1.92329e-05	4.45122e-05	4.2265e-05	8.4596e-06	5.0018e-05	0	0.000257222	0.000220988	3.97814e-06	6.00711e-05	0.000338032	0.00110403	0.00914707	0.00382076	0.0043832	0.00271128	0.00386511	0.00152163	0.00368719	0.00197106	0.00225667	0.00275286	0.00135262	n/a	n/a	n/a	0.016179	0.0143213	0.0175174	0.00273001	0.00292733	0.00106913	0.0069851	0.00780203	0.00271836	0.000467447	0.00101734	0.00247338	0.000489023	0.000842292	0.00154401	0.000464114	0.00148235	0.000169246	0.000215105	0.00133896	0.000599681	n/a
il12b	1.83587	0.871197	0.561695	1.2982	0.790482	0.887207	2.3229	1.36701	1.19087	2.33715	0.919264	1.34123	0.152289	0.048987	0.0361844	0.13033	0.0418328	0.0212689	0.168571	0.0629684	0.0833624	0.139128	0.106956	0.0931609	n/a	n/a	n/a	0.611853	0.820696	0.33343	0.0821755	0.0378869	0.0912309	0.186865	0.247949	0.314155	0.28272	0.0498986	0.0733622	0.165692	0.074124	0.0504778	0.225772	0.111796	0.155947	0.136692	0.0586042	0.100747	n/a
il27a	0.139245	0.0996328	0.0759731	0.185342	0.0954834	0.0923393	0.152424	0.0936827	0.111205	0.170431	0.114054	0.126835	0.00903887	0.0115052	0.00783036	0.0770702	0.0664571	0.0347703	0.0366732	0.0304425	0.0151486	0.0261879	0.0337025	0.0378001	n/a	n/a	n/a	0.663729	0.691907	0.52044	0.0986768	0.0372249	0.0856131	0.0225852	0.0448618	0.0294119	0.0019356	0.00260554	9.61967e-05	0.0221084	0.0318764	0.0157729	0.00561967	0.00603076	0.0118241	0.00747403	0.0089256	0.00383838	n/a
ebi3	0.129588	0.0893121	0.0724435	0.0364737	0.0310557	0.051689	0.099098	0.0336792	0.119576	0.0620683	0.0417234	0.0461988	0.0208906	0.0195458	0.0198599	0.0119322	0.0119156	0.00885679	0.035872	0.0316862	0.027073	0.0210651	0.0256482	0.0195322	n/a	n/a	n/a	0.0513675	0.0430752	0.0259522	0.0920142	0.0587609	0.089498	0.0214036	0.0235848	0.0250334	0.0280278	0.0207176	0.0266448	0.0132029	0.0143879	0.0124648	0.0414927	0.0345301	0.0406669	0.0399683	0.0250855	0.0314892	n/a
cxcl9	0.130334	0.149893	0.0510722	0.49032	0.987695	0.128041	0.138122	0.0337209	0.0613756	0.241997	0.317528	0.0782889	0.0168971	0.0197589	0.0107441	0.220447	0.467053	0.219147	0.0471789	0.0134133	0.0235603	0.0404648	0.124349	0.0332896	n/a	n/a	n/a	0.344356	0.586941	0.439091	0.0634741	0.0182903	0.0386801	0.026668	0.0665092	0.0106959	0.0033945	0.00288638	0.00111773	0.0784355	0.199357	0.0652816	0.0267185	0.00550985	0.0101287	0.0136295	0.0133468	0.00729397	n/a
ccl17	0.0540971	0.0522931	0.0369222	0.0199601	0.0253898	0.0350143	0.138904	0.0588394	0.098502	0.0336619	0.0345971	0.119579	0.239211	0.435404	0.245245	0.100922	0.126356	0.0813338	0.626276	0.370933	0.39211	0.150417	0.188547	0.225084	n/a	n/a	n/a	0.217738	0.311143	0.174803	1.20736	0.932653	1.79623	0.495694	0.801421	0.791984	0.0943388	0.110782	0.150971	0.0335333	0.0717754	0.0580964	0.303907	0.134768	0.381269	0.0605849	0.0568051	0.108271	n/a
ccl22	0.605895	0.623417	0.543197	0.21026	0.199934	0.467374	0.674926	0.285994	1.02661	0.475095	0.334676	0.568415	0.763407	0.818749	0.69373	0.254874	0.339262	0.240117	1.05288	0.877365	0.979527	0.654434	0.661346	0.775417	n/a	n/a	n/a	0.677245	0.758163	0.503411	3.02939	2.1357	3.46795	1.40828	1.46604	1.42622	0.698025	0.80241	1.01887	0.369904	0.466878	0.379262	1.44079	1.00364	1.32951	0.702395	0.477645	0.784188	n/a
tnfsf4	0.00116134	0.000597821	0.000340514	0.00112022	0.000233871	0.00139647	0.00117673	0.000491337	0.00130566	0.00227645	0.00105613	0.00104665	0.0111331	0.00478588	0.00381262	0.00230024	0.00208173	0.00151549	0.00717403	0.00889987	0.00669361	0.00983404	0.00888138	0.0101526	n/a	n/a	n/a	0.00385782	0.00416058	0.00152709	0.0244165	0.0101738	0.0178739	0.0158981	0.0174334	0.0169098	0.0227656	0.00809923	0.0139171	0.0134244	0.00573894	0.0064656	0.0342441	0.0254534	0.0239638	0.0401071	0.0160309	0.0219901	n/a
il23a	0.00774615	0.00312433	0	0.00569243	0.00105057	0.000497881	0.0107849	0	0.000869394	0	0.001872	0.00129937	0.0894582	0.00960117	0.00277806	0.0109215	0	0	0.0474276	0.042254	0.0185985	0.0571558	0.0159422	0.00167402	n/a	n/a	n/a	0.0132641	0.0273683	0.00601927	0.0986084	0.141455	0.0752052	0.141074	0.379621	0.296796	0.0679678	0.00492657	0.00906389	0.0290712	0.000964878	0	0.0249071	0.0147265	0.0322374	0.00555154	0.000845542	0.0152475	n/a
il6	0.00966003	0.00370695	0.00221057	0.021934	0.00770255	0.00406652	0.0141923	0.00574604	0.00555256	0.0172143	0.00809206	0.0172596	0.0127343	0.0103278	0.00643337	0.0297864	0.0142722	0.00838357	0.0161079	0.0106045	0.00722959	0.0236099	0.0155831	0.0192642	n/a	n/a	n/a	0.308904	0.221571	0.143916	0.0363467	0.0244181	0.0447027	0.123791	0.11644	0.158008	0.0140574	0.00464314	0.00825337	0.0260995	0.0159809	0.012371	0.0130258	0.0101597	0.00977841	0.0222656	0.00907679	0.0172599	n/a
tnf	0.483871	0.339096	0.190866	0.349475	0.454828	0.177156	0.442626	0.166192	0.293066	0.344663	0.226376	0.155613	0.507457	0.444553	0.275341	0.292461	0.136651	0.125869	0.662903	0.266135	0.347801	0.173384	0.147624	0.163406	n/a	n/a	n/a	0.189947	0.327519	0.187479	0.124124	0.0726654	0.117438	0.0963563	0.0650022	0.070881	0.763127	0.253982	0.45576	0.175402	0.081539	0.093921	0.401286	0.233186	0.471353	0.131406	0.0442299	0.114603	n/a
[truncated: 23 more columns]

[truncated: 47 more sheets: Fig 3a, Fig 3b, Fig 3c, Fig 3d, Fig 3f, Fig 3g, Fig 3i, Fig 3k, Fig 4a, Fig 4b, Fig 4c, Fig 4d, Fig 4f, Fig 4g, Fig 4i, Fig 4k, Fig 5a, Fig 5b, Fig 5c, Fig 5d …]
